# Supplementary material for: High-throughput computation and evaluation of raman spectra
Source: Sci Data. 2019 Jul 26;6:135. doi: 10.1038/s41597-019-0138-y (PMC6659686; doi:10.1038/s41597-019-0138-y)
Supplement: Supplementary file 1 — Download metadata file [file 41597_2019_138_MOESM1_ESM.zip]

Archive with 3 entries (3 files):
- s_Dwaraknath683A_study.txt
- a_Dwaraknath683A_assay.txt
- i_Investigation.txt
