# Supplementary material for: High-throughput computation and evaluation of raman spectra
Source: Sci Data. 2019 Jul 26;6:135. doi: 10.1038/s41597-019-0138-y (PMC6659686; doi:10.1038/s41597-019-0138-y)
Supplement: Supplementary file 1 — Download metadata file [file 41597_2019_138_MOESM1_ESM.zip › a_Dwaraknath683A_assay.txt]

Sample Name	Protocol REF	Assay Name	Raw Data File	Comment[Data Repository]	Comment[Data Record Accession]	Comment[Data Record URI]
relaxed material structures	Computational Workflow	computational data	Computational Data.json	figshare	doi:10.6084/m9.figshare.7427393	https://doi.org/10.6084/m9.figshare.7427393
relaxed material structures	Computational Workflow	experimental data	Experimental Data.json	figshare	doi:10.6084/m9.figshare.7427393	https://doi.org/10.6084/m9.figshare.7427393
relaxed material structures	Computational Workflow	original Crystallographic Information Files data from the Materials Project	Materials Project CIF.zip	figshare	doi:10.6084/m9.figshare.7427393	https://doi.org/10.6084/m9.figshare.7427393
relaxed material structures	Computational Workflow	experimental data extracted from the RRUFF database	RRUFF CIF.zip	figshare	doi:10.6084/m9.figshare.7427393	https://doi.org/10.6084/m9.figshare.7427393
