# Supplementary material for: High-throughput computation and evaluation of raman spectra
Source: Sci Data. 2019 Jul 26;6:135. doi: 10.1038/s41597-019-0138-y (PMC6659686; doi:10.1038/s41597-019-0138-y)
Supplement: Supplementary file 1 — Download metadata file [file 41597_2019_138_MOESM1_ESM.zip › i_Investigation.txt]

# Investigation File generated for Scientific Data with Investigation File Authoring Tool version 0.1.0 on 02/07/2019 - This metadata file is CC0
ONTOLOGY SOURCE REFERENCE
Term Source Name	ERO	CHMO	BAO	NIFDYS
Term Source File	http://data.bioontology.org/ontologies/ERO	http://data.bioontology.org/ontologies/CHMO	http://data.bioontology.org/ontologies/BAO	http://data.bioontology.org/ontologies/NIFDYS
Term Source Version	2013-08-02	releases/2014-11-20	2.0	1.5 (December, 2012)
Term Source Description	Eagle-I Research Resource Ontology	Chemical Methods Ontology	BioAssay Ontology	Neuroscience Information Framework (NIF) Dysfunction Ontlogy
INVESTIGATION
Investigation Identifier
Investigation Title
Investigation Description
Investigation Submission Date
Investigation Public Release Date
INVESTIGATION PUBLICATIONS
Investigation PubMed ID
Investigation Publication DOI
Investigation Publication Author List
Investigation Publication Title
Investigation Publication Status
Investigation Publication Status Term Accession Number
Investigation Publication Status Term Source REF
INVESTIGATION CONTACTS
Investigation Person Last Name
Investigation Person Mid Initials
Investigation Person First Name
Investigation Person Address
Investigation Person Phone
Investigation Person Fax
Investigation Person Email
Investigation Person Affiliation
Investigation Person Roles
Investigation Person Roles Term Accession Number
Investigation Person Roles Term Source REF
STUDY
Study Identifier	10.1038/s41597-019-0138-y
Study Title	High-throughput computation and evaluation of raman spectra
Study Submission Date	19/12/2018
Study Public Release Date	26/07/2019
Study Description	https://www.nature.com/articles/s41597-019-0138-y
Study File Name	s_Dwaraknath683A_study.txt
Comment[Subject Keywords]	""
Comment[Manuscript Licence]	CC BY-4.0
Comment[Experimental Metadata Licence]	CC0
Comment[Supplementary Information File Name]
Comment[Supplementary Information File Type]
Comment[Supplementary Information File URL]
Comment[Data Repository]	figshare
Comment[Data Record Accession]	doi:10.6084/m9.figshare.7427393
Comment[Data Record URI]	https://doi.org/10.6084/m9.figshare.7427393
STUDY DESIGN DESCRIPTORS
Study Design Type	modeling and simulation objective	database creation objective	data validation objective	chemical structure classification objective
Study Design Type Term Accession Number	ERO:0100102	http://www.ebi.ac.uk/efo/swo/SWO_0000509	ERO:0100094	ERO:0100239
Study Design Type Term Source REF	ERO	ERO	ERO	ERO
STUDY PUBLICATIONS
Study PubMed ID
Study Publication DOI
Study Publication Author List
Study Publication Title
Study Publication Status
Study Publication Status Term Accession Number
Study Publication Status Term Source REF
STUDY FACTORS
Study Factor Name
Study Factor Type
Study Factor Type Term Accession Number
Study Factor Type Term Source REF
STUDY ASSAYS
Study Assay Measurement Type	Raman spectrum
Study Assay Measurement Type Term Accession Number	CHMO:0000823
Study Assay Measurement Type Term Source REF	CHMO
Study Assay Technology Type	ab initio quantum chemistry computational method
Study Assay Technology Type Term Accession Number	BAO:0002318
Study Assay Technology Type Term Source REF	BAO
Study Assay Technology Platform	""
Study Assay File Name	a_Dwaraknath683A_assay.txt
STUDY PROTOCOLS
Study Protocol Name	Theory and Definitions	Computational Workflow
Study Protocol Type	DefinitionSource	computational modeling technique
Study Protocol Type Term Accession Number	http://uri.neuinfo.org/nif/nifstd/readable/DefinitionSource	ERO:0001251
Study Protocol Type Term Source REF	NIFDYS	ERO
Study Protocol Description		
Study Protocol URI	""	""
Study Protocol Version		
Study Protocol Parameters Name	""	""
Study Protocol Parameters Name Term Accession Number	""	""
Study Protocol Parameters Name Term Source REF	""	""
Study Protocol Components Name	""	""
Study Protocol Components Type	""	""
Study Protocol Components Type Term Accession Number	""	""
Study Protocol Components Type Term Source REF	""	""
STUDY CONTACTS
Study Person Last Name	Liang	Dwaraknath	Persson
Study Person First Name	Qiaohao	Shyam	Kristin A.
Study Person Mid Initials
Study Person Email	""	shyamd@lbl.gov	""
Study Person Phone
Study Person Fax
Study Person Address
Study Person Affiliation	Department of Materials Science and Engineering, University of California, Berkeley, California, 94720, USA	Lawrence Berkeley National Laboratory, Berkeley, California, 94720, USA	Department of Materials Science and Engineering, University of California, Berkeley, California, 94720, USA
Study Person Roles
Study Person Roles Term Accession Number
Study Person Roles Term Source REF
Comment[Study Person ORCID]	""	""	0000-0003-2495-5509
Comment[Funder]
Comment[FundRef ID]
Comment[Funder Term Source REF]
Comment[Grant Identifier]
